# Supplementary material for: The pollen morphology of Pelargonium endlicherianum and Pelargonium quercetorum (Geraniaceae) in Turkey
Source: PhytoKeys. 2016 Dec 15;(75):153–62. doi: 10.3897/phytokeys.75.11011 (PMC5234544; doi:10.3897/phytokeys.75.11011)
Supplement: XML Treatment for Pelargonium endlicherianum [file phytokeys.75.11011-treatment1.xml]

<!DOCTYPE tp:taxon-treatment
  PUBLIC "-//TaxonX//DTD Taxonomic Treatment Publishing DTD v0 20100105//EN" "tax-treatment-NSO.dtd">
<tp:taxon-treatment xmlns:tp="http://www.plazi.org/taxpub"><tp:treatment-meta><kwd-group><label>Taxon classification</label><kwd><named-content content-type="kingdom">Plantae</named-content></kwd><kwd><named-content content-type="order">Geraniales</named-content></kwd><kwd><named-content content-type="family">Geraniaceae</named-content></kwd></kwd-group><mixed-citation publication-type="journal"><person-group><name><surname>Başer</surname><given-names>Birol</given-names></name><name><surname>Fırat</surname><given-names>Mehmet</given-names></name><name><surname>Aziret</surname><given-names>Akın</given-names></name></person-group><article-title>The pollen morphology of <italic><tp:taxon-name><tp:taxon-name-part taxon-name-part-type="genus">Pelargonium</tp:taxon-name-part> <tp:taxon-name-part taxon-name-part-type="species">endlicherianum</tp:taxon-name-part></tp:taxon-name></italic> and <italic><tp:taxon-name><tp:taxon-name-part taxon-name-part-type="genus">Pelargonium</tp:taxon-name-part> <tp:taxon-name-part taxon-name-part-type="species">quercetorum</tp:taxon-name-part></tp:taxon-name></italic> (<tp:taxon-name><tp:taxon-name-part taxon-name-part-type="family">Geraniaceae</tp:taxon-name-part></tp:taxon-name>) in Turkey</article-title><source>PhytoKeys</source><day>15</day><month>12</month><year>2016</year><volume>2016</volume><issue>75</issue><fpage>153</fpage><lpage>162</lpage><pub-id pub-id-type="doi">10.3897/phytokeys.75.11011</pub-id></mixed-citation></tp:treatment-meta><tp:nomenclature><tp:taxon-name>
              <tp:taxon-name-part taxon-name-part-type="genus">Pelargonium</tp:taxon-name-part>
              <tp:taxon-name-part taxon-name-part-type="species">endlicherianum</tp:taxon-name-part>
            </tp:taxon-name></tp:nomenclature><tp:treatment-sec sec-type="Pollen shape" id="SECID0EXPAE"><title>Pollen shape.</title><p>Tricolporate</p></tp:treatment-sec><tp:treatment-sec sec-type="P/E ratio" id="SECID0E3PAE"><title>P/E ratio.</title><p>0.96</p></tp:treatment-sec><tp:treatment-sec sec-type="Shape" id="SECID0EBQAE"><title>Shape.</title><p>prolate-spheroidale.</p></tp:treatment-sec><tp:treatment-sec sec-type="Aperture" id="SECID0EGQAE"><title>Aperture.</title><p>Ectoapertur and colpus are short, pore shape oblate-spheroidale and large.</p></tp:treatment-sec><tp:treatment-sec sec-type="Ornamentation" id="SECID0ELQAE"><title>Ornamentation.</title><p>Striate-reticulate.</p></tp:treatment-sec><tp:treatment-sec sec-type="description" id="SECID0EQQAE"><title>
              <abbrev xmlns:xlink="http://www.w3.org/1999/xlink" xlink:title="light microscopy" id="ABBRID0EVQAE" xlink:type="simple">LM</abbrev> measurements.</title><p>Polar axis (P) 73.00–81.53–92.00 µm, equatorial axis (E) 77.00–89.30–109.00 µm, P/E ratio: 0.96, colpus length 44.00–50.37–57.00) µm, Pore length 19.00–23.01–32.00 µm, exine thickness 4.75–5.40–6.00 µm, intine thickness 1.50–1.84–2.25 µm (Table <xref ref-type="table" rid="T1">1</xref>, Fig. <xref ref-type="fig" rid="F1">1a, b</xref>).</p></tp:treatment-sec><tp:treatment-sec sec-type="description" id="SECID0EDRAE"><title>
              <abbrev xmlns:xlink="http://www.w3.org/1999/xlink" xlink:title="scanning electron microscopy" id="ABBRID0EIRAE" xlink:type="simple">SEM</abbrev> measurements.</title><p>The number of lumina per 10 µm<sup>2</sup> is 5–6, the size of the lumina of the pollen grains is approximately between 2.42 µm to 5.71 µm, and the average thickness of the muri is 0.62 µm to 0.88 µm, polar axis (P): 79 µm, equatorial diameter (E) 85 µm (Fig. <xref ref-type="fig" rid="F2">2</xref>).</p></tp:treatment-sec><tp:treatment-sec><!--Section generated to contain objects referenced in tp:taxon-treatment.--><table-wrap id="T1" position="float" orientation="portrait"><label>Table 1.</label><caption><p>The measurements of <italic><tp:taxon-name><tp:taxon-name-part taxon-name-part-type="genus">Pelargonium</tp:taxon-name-part> <tp:taxon-name-part taxon-name-part-type="species">endlicherianum</tp:taxon-name-part></tp:taxon-name></italic> vs <italic><tp:taxon-name><tp:taxon-name-part taxon-name-part-type="genus">Pelargonium</tp:taxon-name-part> <tp:taxon-name-part taxon-name-part-type="species">quercetorum</tp:taxon-name-part></tp:taxon-name></italic> in ligth microscope.</p></caption><table id="TID0E41AE" rules="all"><tbody><tr><th rowspan="1" colspan="1">Taxon</th><th rowspan="1" colspan="1">Polar axis<break/> min-max (µm)</th><th rowspan="1" colspan="1">Equatorial axis<break/> min-max (µm)</th><th rowspan="1" colspan="1">P/E ratio (polen shape)</th><th rowspan="1" colspan="1">Colpus length<break/> min-max (µm)</th><th rowspan="1" colspan="1">Colpus width<break/> min-max (µm)</th><th rowspan="1" colspan="1">Por length<break/> min-max (µm)</th><th rowspan="1" colspan="1">Por width<break/> min-max (µm)</th><th rowspan="1" colspan="1">Exine thickness<break/> min-max (µm)</th><th rowspan="1" colspan="1">Intine thickness<break/> min-max (µm)</th></tr><tr><td rowspan="1" colspan="1">
              <italic><tp:taxon-name><tp:taxon-name-part taxon-name-part-type="genus">Pelargonium</tp:taxon-name-part> <tp:taxon-name-part taxon-name-part-type="species">endlicherianum</tp:taxon-name-part></tp:taxon-name></italic>
            </td><td rowspan="1" colspan="1">85.93±6.69<break/> 75–100</td><td rowspan="1" colspan="1">89.30±7.13<break/> 77–109</td><td rowspan="1" colspan="1">0.96</td><td rowspan="1" colspan="1">50.37±3.47<break/> 44–57</td><td rowspan="1" colspan="1">24.78±2.89<break/> 20–29</td><td rowspan="1" colspan="1">23.01±2.89<break/> 19–32</td><td rowspan="1" colspan="1">21.93±2.27<break/> 18–26</td><td rowspan="1" colspan="1">5.40±0.44<break/> 4.75–6</td><td rowspan="1" colspan="1">1.84±0.26<break/> 1.5–2.25</td></tr><tr><td rowspan="1" colspan="1">
              <italic><tp:taxon-name><tp:taxon-name-part taxon-name-part-type="genus">Pelargonium</tp:taxon-name-part> <tp:taxon-name-part taxon-name-part-type="species">quercetorum</tp:taxon-name-part></tp:taxon-name></italic>
            </td><td rowspan="1" colspan="1">81.53±4.45<break/> 73–92</td><td rowspan="1" colspan="1">79.33±2.87<break/> 75–87</td><td rowspan="1" colspan="1">1.03</td><td rowspan="1" colspan="1">47.60±3.93<break/> 40–55</td><td rowspan="1" colspan="1">16.93±2.60<break/> 13–23</td><td rowspan="1" colspan="1">21.40±2.37<break/> 17–25</td><td rowspan="1" colspan="1">17.20±2.02<break/> 12–21</td><td rowspan="1" colspan="1">4.80±0.57<break/> 4–5.50</td><td rowspan="1" colspan="1">1.57±0.35<break/> 1–2</td></tr></tbody></table></table-wrap><fig id="F1" position="float" orientation="portrait"><label>Figure 1.</label><caption><p>Light microscope microphotography; <italic><tp:taxon-name><tp:taxon-name-part taxon-name-part-type="genus">Pelargonium</tp:taxon-name-part> <tp:taxon-name-part taxon-name-part-type="species">endlicherianum</tp:taxon-name-part></tp:taxon-name></italic>: <bold>a</bold> Polar sight <bold>b</bold> Ekvatoryal sight <bold>c</bold> exine ornamentation, <italic><tp:taxon-name><tp:taxon-name-part taxon-name-part-type="genus">Pelargonium</tp:taxon-name-part> <tp:taxon-name-part taxon-name-part-type="species">quercetorum</tp:taxon-name-part></tp:taxon-name></italic> <bold>d</bold> Polar view <bold>e</bold> Equatorial view <bold>f</bold> exine ornamentations. Scale: <bold>a–f</bold> = 20 µm.</p></caption><graphic xmlns:xlink="http://www.w3.org/1999/xlink" xlink:href="phytokeys-075-153-g001.jpg" position="float" orientation="portrait" xlink:type="simple" id="oo_115170.jpg"/></fig><fig id="F2" position="float" orientation="portrait"><label>Figure 2.</label><caption><p>
            <abbrev xmlns:xlink="http://www.w3.org/1999/xlink" xlink:title="scanning electron microscopy" id="ABBRID0ETGAE" xlink:type="simple">SEM</abbrev> microphotography; <italic><tp:taxon-name><tp:taxon-name-part taxon-name-part-type="genus">Pelargonium</tp:taxon-name-part> <tp:taxon-name-part taxon-name-part-type="species">endlicherianum</tp:taxon-name-part></tp:taxon-name></italic>: <bold>A</bold> Polar view (×1,300) <bold>B</bold> exine surface (×3,700). <italic><tp:taxon-name><tp:taxon-name-part taxon-name-part-type="genus">Pelargonium</tp:taxon-name-part> <tp:taxon-name-part taxon-name-part-type="species">quercetorum</tp:taxon-name-part></tp:taxon-name></italic>: <bold>c</bold> Equatorial view (×1,200) <bold>d</bold> exine surface (×4,000).</p></caption><graphic xmlns:xlink="http://www.w3.org/1999/xlink" xlink:href="phytokeys-075-153-g002.jpg" position="float" orientation="portrait" xlink:type="simple" id="oo_115173.jpg"/></fig></tp:treatment-sec></tp:taxon-treatment>
