# Supplementary material for: The pollen morphology of Pelargonium endlicherianum and Pelargonium quercetorum (Geraniaceae) in Turkey
Source: PhytoKeys. 2016 Dec 15;(75):153–62. doi: 10.3897/phytokeys.75.11011 (PMC5234544; doi:10.3897/phytokeys.75.11011)
Supplement: XML Treatment for Pelargonium quercetorum [file phytokeys.75.11011-treatment2.xml]

<!DOCTYPE tp:taxon-treatment
  PUBLIC "-//TaxonX//DTD Taxonomic Treatment Publishing DTD v0 20100105//EN" "tax-treatment-NSO.dtd">
<tp:taxon-treatment xmlns:tp="http://www.plazi.org/taxpub"><tp:treatment-meta><kwd-group><label>Taxon classification</label><kwd><named-content content-type="kingdom">Plantae</named-content></kwd><kwd><named-content content-type="order">Geraniales</named-content></kwd><kwd><named-content content-type="family">Geraniaceae</named-content></kwd></kwd-group><mixed-citation publication-type="journal"><person-group><name><surname>Başer</surname><given-names>Birol</given-names></name><name><surname>Fırat</surname><given-names>Mehmet</given-names></name><name><surname>Aziret</surname><given-names>Akın</given-names></name></person-group><article-title>The pollen morphology of <italic><tp:taxon-name><tp:taxon-name-part taxon-name-part-type="genus">Pelargonium</tp:taxon-name-part> <tp:taxon-name-part taxon-name-part-type="species">endlicherianum</tp:taxon-name-part></tp:taxon-name></italic> and <italic><tp:taxon-name><tp:taxon-name-part taxon-name-part-type="genus">Pelargonium</tp:taxon-name-part> <tp:taxon-name-part taxon-name-part-type="species">quercetorum</tp:taxon-name-part></tp:taxon-name></italic> (<tp:taxon-name><tp:taxon-name-part taxon-name-part-type="family">Geraniaceae</tp:taxon-name-part></tp:taxon-name>) in Turkey</article-title><source>PhytoKeys</source><day>15</day><month>12</month><year>2016</year><volume>2016</volume><issue>75</issue><fpage>153</fpage><lpage>162</lpage><pub-id pub-id-type="doi">10.3897/phytokeys.75.11011</pub-id></mixed-citation></tp:treatment-meta><tp:nomenclature><tp:taxon-name>
              <tp:taxon-name-part taxon-name-part-type="genus">Pelargonium</tp:taxon-name-part>
              <tp:taxon-name-part taxon-name-part-type="species">quercetorum</tp:taxon-name-part>
            </tp:taxon-name></tp:nomenclature><tp:treatment-sec sec-type="Pollen shape" id="SECID0ETSAE"><title>Pollen shape.</title><p>Tricolporate</p></tp:treatment-sec><tp:treatment-sec sec-type="P/E ratio" id="SECID0EYSAE"><title>P/E ratio.</title><p>1.03</p></tp:treatment-sec><tp:treatment-sec sec-type="Shape" id="SECID0E4SAE"><title>Shape.</title><p>Prolate-spheroidal.</p></tp:treatment-sec><tp:treatment-sec sec-type="Aperture" id="SECID0ECTAE"><title>Aperture.</title><p>Ectoaperture and colpus are short, pore shape prolate-sphreroidal and large.</p></tp:treatment-sec><tp:treatment-sec sec-type="Ornamentation" id="SECID0EHTAE"><title>Ornamentation.</title><p>Striate-reticulate.</p></tp:treatment-sec><tp:treatment-sec sec-type="description" id="SECID0EMTAE"><title>
              <abbrev xmlns:xlink="http://www.w3.org/1999/xlink" xlink:title="light microscopy" id="ABBRID0ERTAE" xlink:type="simple">LM</abbrev> measurements.</title><p>Polar axis (P) 73.00–81.53–92.00 µm, equatorial axis (E) 75.00–79.33–87.00 µm, P/E orani: 1.03, colpus length 40.00–47.60–55.00) µm, Pore length 17.00–21.40–25.00 µm, exine thickness 4.00–4.80–5.50 µm, intine thickness 1.00–1.57–2.00 µm (Table <xref ref-type="table" rid="T1">1</xref>, Fig. <xref ref-type="fig" rid="F1">1c–d</xref>).</p></tp:treatment-sec><tp:treatment-sec sec-type="description" id="SECID0E6TAE"><title>
              <abbrev xmlns:xlink="http://www.w3.org/1999/xlink" xlink:title="scanning electron microscopy" id="ABBRID0EEUAE" xlink:type="simple">SEM</abbrev> measurements.</title><p>The number of lumina per 10 µm<sup>2</sup> is 4–5, the size of the lumina of the pollen grains is approximately between 2.50 µm to 5.63 µm, and the average thickness of the muri is 1 µm to 1,25 µm, polar axis (P): 69 µm, equatorial diameter (E) 67 µm (Fig. <xref ref-type="fig" rid="F2">2</xref>).</p><!--PageBreak--><!--PageBreak--></tp:treatment-sec><tp:treatment-sec><!--Section generated to contain objects referenced in tp:taxon-treatment.--><table-wrap id="T1" position="float" orientation="portrait"><label>Table 1.</label><caption><p>The measurements of <italic><tp:taxon-name><tp:taxon-name-part taxon-name-part-type="genus">Pelargonium</tp:taxon-name-part> <tp:taxon-name-part taxon-name-part-type="species">endlicherianum</tp:taxon-name-part></tp:taxon-name></italic> vs <italic><tp:taxon-name><tp:taxon-name-part taxon-name-part-type="genus">Pelargonium</tp:taxon-name-part> <tp:taxon-name-part taxon-name-part-type="species">quercetorum</tp:taxon-name-part></tp:taxon-name></italic> in ligth microscope.</p></caption><table id="TID0E41AE" rules="all"><tbody><tr><th rowspan="1" colspan="1">Taxon</th><th rowspan="1" colspan="1">Polar axis<break/> min-max (µm)</th><th rowspan="1" colspan="1">Equatorial axis<break/> min-max (µm)</th><th rowspan="1" colspan="1">P/E ratio (polen shape)</th><th rowspan="1" colspan="1">Colpus length<break/> min-max (µm)</th><th rowspan="1" colspan="1">Colpus width<break/> min-max (µm)</th><th rowspan="1" colspan="1">Por length<break/> min-max (µm)</th><th rowspan="1" colspan="1">Por width<break/> min-max (µm)</th><th rowspan="1" colspan="1">Exine thickness<break/> min-max (µm)</th><th rowspan="1" colspan="1">Intine thickness<break/> min-max (µm)</th></tr><tr><td rowspan="1" colspan="1">
              <italic><tp:taxon-name><tp:taxon-name-part taxon-name-part-type="genus">Pelargonium</tp:taxon-name-part> <tp:taxon-name-part taxon-name-part-type="species">endlicherianum</tp:taxon-name-part></tp:taxon-name></italic>
            </td><td rowspan="1" colspan="1">85.93±6.69<break/> 75–100</td><td rowspan="1" colspan="1">89.30±7.13<break/> 77–109</td><td rowspan="1" colspan="1">0.96</td><td rowspan="1" colspan="1">50.37±3.47<break/> 44–57</td><td rowspan="1" colspan="1">24.78±2.89<break/> 20–29</td><td rowspan="1" colspan="1">23.01±2.89<break/> 19–32</td><td rowspan="1" colspan="1">21.93±2.27<break/> 18–26</td><td rowspan="1" colspan="1">5.40±0.44<break/> 4.75–6</td><td rowspan="1" colspan="1">1.84±0.26<break/> 1.5–2.25</td></tr><tr><td rowspan="1" colspan="1">
              <italic><tp:taxon-name><tp:taxon-name-part taxon-name-part-type="genus">Pelargonium</tp:taxon-name-part> <tp:taxon-name-part taxon-name-part-type="species">quercetorum</tp:taxon-name-part></tp:taxon-name></italic>
            </td><td rowspan="1" colspan="1">81.53±4.45<break/> 73–92</td><td rowspan="1" colspan="1">79.33±2.87<break/> 75–87</td><td rowspan="1" colspan="1">1.03</td><td rowspan="1" colspan="1">47.60±3.93<break/> 40–55</td><td rowspan="1" colspan="1">16.93±2.60<break/> 13–23</td><td rowspan="1" colspan="1">21.40±2.37<break/> 17–25</td><td rowspan="1" colspan="1">17.20±2.02<break/> 12–21</td><td rowspan="1" colspan="1">4.80±0.57<break/> 4–5.50</td><td rowspan="1" colspan="1">1.57±0.35<break/> 1–2</td></tr></tbody></table></table-wrap><fig id="F1" position="float" orientation="portrait"><label>Figure 1.</label><caption><p>Light microscope microphotography; <italic><tp:taxon-name><tp:taxon-name-part taxon-name-part-type="genus">Pelargonium</tp:taxon-name-part> <tp:taxon-name-part taxon-name-part-type="species">endlicherianum</tp:taxon-name-part></tp:taxon-name></italic>: <bold>a</bold> Polar sight <bold>b</bold> Ekvatoryal sight <bold>c</bold> exine ornamentation, <italic><tp:taxon-name><tp:taxon-name-part taxon-name-part-type="genus">Pelargonium</tp:taxon-name-part> <tp:taxon-name-part taxon-name-part-type="species">quercetorum</tp:taxon-name-part></tp:taxon-name></italic> <bold>d</bold> Polar view <bold>e</bold> Equatorial view <bold>f</bold> exine ornamentations. Scale: <bold>a–f</bold> = 20 µm.</p></caption><graphic xmlns:xlink="http://www.w3.org/1999/xlink" xlink:href="phytokeys-075-153-g001.jpg" position="float" orientation="portrait" xlink:type="simple" id="oo_115170.jpg"/></fig><fig id="F2" position="float" orientation="portrait"><label>Figure 2.</label><caption><p>
            <abbrev xmlns:xlink="http://www.w3.org/1999/xlink" xlink:title="scanning electron microscopy" id="ABBRID0ETGAE" xlink:type="simple">SEM</abbrev> microphotography; <italic><tp:taxon-name><tp:taxon-name-part taxon-name-part-type="genus">Pelargonium</tp:taxon-name-part> <tp:taxon-name-part taxon-name-part-type="species">endlicherianum</tp:taxon-name-part></tp:taxon-name></italic>: <bold>A</bold> Polar view (×1,300) <bold>B</bold> exine surface (×3,700). <italic><tp:taxon-name><tp:taxon-name-part taxon-name-part-type="genus">Pelargonium</tp:taxon-name-part> <tp:taxon-name-part taxon-name-part-type="species">quercetorum</tp:taxon-name-part></tp:taxon-name></italic>: <bold>c</bold> Equatorial view (×1,200) <bold>d</bold> exine surface (×4,000).</p></caption><graphic xmlns:xlink="http://www.w3.org/1999/xlink" xlink:href="phytokeys-075-153-g002.jpg" position="float" orientation="portrait" xlink:type="simple" id="oo_115173.jpg"/></fig></tp:treatment-sec></tp:taxon-treatment>
